# Supplementary material for: Colchicine Binding Site Tubulin Inhibitors Impair Vincristine-Resistant Neuroblastoma Cell Function
Source: Molecules. 2025 May 16;30(10):2186. doi: 10.3390/molecules30102186 (PMC12113804; doi:10.3390/molecules30102186)
Supplement: Supplementary file 1 [file molecules-30-02186-s001.zip]

Archive with 1 entries (1 files):
- molecules-3582832-supplementary.pdf
